# Supplementary material for: Comparison of Cytotoxicity and Antioxidant, Antibacterial, and Anti-Inflammatory Activity of Aqueous and Ethanolic Extracts from Malus domestica, Prunus armeniaca, and Prunus cerasus Leaves
Source: Molecules. 2025 May 8;30(10):2085. doi: 10.3390/molecules30102085 (PMC12114224; doi:10.3390/molecules30102085)
Supplement: Supplementary file 1 [file molecules-30-02085-s001.zip]

Archive with 1 entries (1 files):
- molecules-3590705-supplementary.pdf
